# Supplementary material for: Human-Induced Neural and Mesenchymal Stem Cell Therapy Combined with a Curcumin Nanoconjugate as a Spinal Cord Injury Treatment
Source: Int J Mol Sci. 2021 May 31;22(11):5966. doi: 10.3390/ijms22115966 (PMC8198521; doi:10.3390/ijms22115966)
Supplement: Supplementary file 1 [file ijms-22-05966-s001.zip]

Archive with 1 entries (1 files):
- ijms-1229181-supplementary.pdf
